# Supplementary material for: Integrated Analysis of Stemness-Related LncRNAs Helps Predict the Immunotherapy Responsiveness of Gastric Cancer Patients
Source: Front Cell Dev Biol. 2021 Sep 13;9:739509. doi: 10.3389/fcell.2021.739509 (PMC8473797; doi:10.3389/fcell.2021.739509)
Supplement: Supplementary file 2 [file Data_Sheet_2.xlsx]

## Sheet: sTable1
Stemness related genes
POU5F1
ALDH1A1
BMI1
kit
IL3RA
ANPEP
PROM1
SDC1
FUT4
ALCAM
CD19
MS4A1
CD24
DPP4
CD27
ITGB1
CD34
CD38
CD44
PTPRC
CD47
ITGA2
THY1
CD96
CEACAM6
myc
CX3CR1
CXCR1
CXCR4
ENG
epcam
KLF4
lgr5
MSI1
NANOG
NES
ZFP42
SALL4
SOX2
HAVCR2
NGFR
SMAD2

## Sheet: sTable2
barcode	ips_ctla4_neg_pd1_neg	ips_ctla4_neg_pd1_pos	ips_ctla4_pos_pd1_neg	ips_ctla4_pos_pd1_pos
TCGA-HU-8602	5	6	6	6
TCGA-VQ-A91A	6	5	6	5
TCGA-HU-8610	6	6	7	6
TCGA-BR-7851	6	6	6	5
TCGA-FP-8211	6	6	6	5
TCGA-BR-8680	6	4	5	3
TCGA-VQ-A8DV	6	4	6	4
TCGA-BR-4257	6	6	6	6
TCGA-D7-A6F2	6	5	5	4
TCGA-CG-4436	6	5	6	5
TCGA-D7-8572	6	6	6	6
TCGA-IN-A7NT	6	6	6	5
TCGA-BR-8078	6	6	6	6
TCGA-VQ-A91S	6	6	6	6
TCGA-BR-7723	6	6	6	6
TCGA-KB-A93G	6	6	6	6
TCGA-BR-A4IV	7	6	7	5
TCGA-CG-4472	7	7	7	6
TCGA-CG-4441	7	6	6	6
TCGA-HU-A4H3	7	6	7	6
TCGA-BR-4253	7	8	8	9
TCGA-HU-8604	7	8	7	8
TCGA-BR-4368	7	7	7	7
TCGA-VQ-AA69	7	7	8	8
TCGA-D7-A4YV	7	7	7	7
TCGA-F1-6874	7	7	7	7
TCGA-BR-8081	7	7	7	7
TCGA-CG-4449	7	6	6	5
TCGA-BR-8060	7	7	7	7
TCGA-RD-A7BT	7	6	7	5
TCGA-D7-8575	7	6	6	6
TCGA-BR-8485	7	7	7	6
TCGA-BR-6452	7	6	7	6
TCGA-F1-6875	7	6	8	7
TCGA-BR-4361	7	7	8	7
TCGA-VQ-A8PB	7	5	6	5
TCGA-CD-A4MG	7	6	7	5
TCGA-BR-8683	7	5	6	4
TCGA-BR-4201	7	6	7	6
TCGA-KB-A93J	7	7	7	7
TCGA-CD-5804	7	7	7	7
TCGA-BR-8059	7	5	6	5
TCGA-BR-8361	7	6	8	6
TCGA-BR-8678	7	7	7	7
TCGA-RD-A8MW	7	7	7	7
TCGA-BR-A4IY	7	8	7	8
TCGA-BR-4294	7	6	6	5
TCGA-HU-8608	7	9	7	9
TCGA-VQ-A924	7	7	7	6
TCGA-HU-A4HD	7	6	7	5
TCGA-BR-6709	7	8	7	8
TCGA-CG-4305	7	7	7	7
TCGA-VQ-A94O	7	6	7	6
TCGA-BR-A452	7	6	7	6
TCGA-VQ-A8PP	7	6	7	6
TCGA-EQ-A4SO	7	6	7	5
TCGA-SW-A7EA	7	8	7	7
TCGA-HU-8243	7	6	7	5
TCGA-BR-A4CR	7	6	7	6
TCGA-R5-A7ZE	7	6	7	5
TCGA-CG-4301	7	5	6	5
TCGA-VQ-A922	7	6	7	5
TCGA-CG-4440	7	6	7	5
TCGA-VQ-AA6D	7	6	7	5
TCGA-CG-5721	7	8	8	8
TCGA-HF-7133	7	7	7	7
TCGA-BR-8373	7	6	7	6
TCGA-BR-8295	7	5	7	4
TCGA-BR-8366	7	8	7	8
TCGA-BR-8384	7	6	6	5
TCGA-CG-4462	7	6	6	6
TCGA-CD-A487	7	6	7	5
TCGA-CD-A48C	7	6	7	6
TCGA-IN-A6RS	7	6	7	6
TCGA-CG-4475	7	5	6	5
TCGA-B7-5816	7	8	7	7
TCGA-BR-4357	7	7	7	7
TCGA-VQ-A8P2	7	6	7	5
TCGA-FP-7998	7	9	8	9
TCGA-F1-A448	7	6	7	6
TCGA-BR-4370	7	6	7	6
TCGA-VQ-A94T	7	6	6	5
TCGA-CD-8536	7	5	6	4
TCGA-VQ-A8PE	8	7	8	7
TCGA-CD-5803	8	8	8	8
TCGA-VQ-A91D	8	8	8	7
TCGA-CG-4474	8	7	8	7
TCGA-R5-A7O7	8	7	8	7
TCGA-CG-4460	8	7	7	6
TCGA-D7-A74A	8	7	7	7
TCGA-D7-6518	8	7	7	6
TCGA-HU-A4GY	8	8	8	8
TCGA-B7-A5TI	8	7	8	6
TCGA-MX-A5UJ	8	7	8	6
TCGA-CG-4476	8	7	8	7
TCGA-BR-6852	8	9	8	9
TCGA-FP-7829	8	6	7	5
TCGA-BR-8058	8	8	8	8
TCGA-BR-A453	8	6	7	6
TCGA-CD-8528	8	7	7	7
TCGA-BR-4267	8	7	8	7
TCGA-BR-7957	8	7	8	6
TCGA-BR-8591	8	8	8	8
TCGA-BR-A4PF	8	8	8	8
TCGA-HF-7134	8	7	8	7
TCGA-D7-8570	8	8	8	9
TCGA-IN-AB1X	8	8	8	8
TCGA-D7-6820	8	7	8	7
TCGA-BR-4279	8	7	8	7
TCGA-BR-4187	8	7	7	7
TCGA-BR-7958	8	9	9	9
TCGA-CG-5725	8	6	8	6
TCGA-BR-A4J2	8	7	8	7
TCGA-FP-8209	8	8	8	8
TCGA-BR-6801	8	6	8	6
TCGA-D7-A6EZ	8	8	8	8
TCGA-BR-8291	8	7	8	7
TCGA-IN-A7NU	8	6	7	5
TCGA-RD-A8N4	8	7	8	7
TCGA-BR-7703	8	7	8	6
TCGA-CG-4469	8	7	8	7
TCGA-D7-A4YX	8	8	8	8
TCGA-CG-4466	8	7	8	6
TCGA-CG-4438	8	8	8	7
TCGA-HJ-7597	8	7	8	7
TCGA-CD-5813	8	7	8	7
TCGA-CD-8530	8	7	7	6
TCGA-ZA-A8F6	8	7	8	6
TCGA-RD-A8N2	8	7	7	6
TCGA-VQ-A8P5	8	7	8	7
TCGA-FP-8210	8	7	8	7
TCGA-FP-A4BF	8	8	9	8
TCGA-BR-6706	8	10	8	10
TCGA-VQ-A94R	8	7	8	7
TCGA-CG-5724	8	7	8	7
TCGA-CG-4477	8	8	9	9
TCGA-KB-A6F7	8	7	8	7
TCGA-BR-8284	8	8	8	8
TCGA-VQ-A8DZ	8	7	8	6
TCGA-D7-6818	8	6	7	6
TCGA-CD-8533	8	6	7	5
TCGA-BR-6565	8	8	8	8
TCGA-HU-A4GP	8	6	7	6
TCGA-CD-8526	8	7	7	6
TCGA-MX-A5UG	8	7	8	7
TCGA-ZQ-A9CR	8	8	8	8
TCGA-HF-7132	8	8	8	7
TCGA-D7-6521	8	7	8	7
TCGA-B7-5818	8	7	8	6
TCGA-RD-A8N5	8	6	7	6
TCGA-R5-A805	8	8	8	7
TCGA-BR-8077	8	7	8	7
TCGA-IP-7968	8	8	8	7
TCGA-VQ-A8PQ	8	8	8	8
TCGA-BR-8483	8	8	8	8
TCGA-RD-A8NB	8	7	7	7
TCGA-D7-A6EV	8	6	7	6
TCGA-CG-4306	8	8	8	7
TCGA-BR-4191	8	7	7	6
TCGA-VQ-A8PD	8	8	8	8
TCGA-VQ-A91W	8	7	7	6
TCGA-BR-4256	8	7	8	6
TCGA-HU-A4H2	8	7	8	7
TCGA-BR-A4J4	8	8	8	7
TCGA-EQ-8122	8	6	7	5
TCGA-D7-6524	8	7	8	7
TCGA-CD-A489	8	7	7	6
TCGA-VQ-A8PO	8	8	8	8
TCGA-B7-A5TK	8	9	8	8
TCGA-D7-8578	8	7	7	6
TCGA-BR-A4J9	8	7	8	6
TCGA-D7-6522	8	8	8	8
TCGA-CG-4443	8	6	7	6
TCGA-VQ-A91Y	8	8	8	8
TCGA-D7-8579	8	7	7	6
TCGA-BR-4366	8	6	7	5
TCGA-RD-A8N9	8	7	8	7
TCGA-D7-6525	8	8	8	7
TCGA-CD-8535	8	7	7	6
TCGA-BR-A4J5	8	7	8	6
TCGA-CD-8529	8	8	8	8
TCGA-CG-4444	8	7	8	7
TCGA-BR-8364	8	7	7	6
TCGA-HF-7136	8	7	7	6
TCGA-BR-8363	8	8	8	8
TCGA-BR-4363	8	7	8	7
TCGA-BR-7715	8	6	8	6
TCGA-MX-A666	8	7	8	7
TCGA-BR-8080	8	7	8	7
TCGA-BR-4367	8	8	8	7
TCGA-HF-A5NB	8	7	8	7
TCGA-MX-A663	8	6	7	5
TCGA-BR-8486	8	7	8	7
TCGA-VQ-A8E0	8	6	8	6
TCGA-BR-8380	8	7	8	6
TCGA-HU-8249	8	7	8	7
TCGA-D7-6519	8	7	8	6
TCGA-BR-A4IU	8	7	8	7
TCGA-BR-8590	8	7	8	7
TCGA-RD-A7C1	8	8	8	8
TCGA-CG-4465	8	7	8	7
TCGA-BR-7716	8	7	8	7
TCGA-CG-5718	8	8	8	7
TCGA-BR-8682	8	6	7	6
TCGA-BR-A4IZ	8	7	7	6
TCGA-VQ-A91Z	8	6	8	6
TCGA-CG-5717	8	7	7	7
TCGA-BR-8589	8	8	8	8
TCGA-CD-5798	8	7	7	6
TCGA-BR-6458	8	8	8	8
TCGA-BR-8367	8	7	8	6
TCGA-BR-6705	8	7	8	7
TCGA-BR-7959	8	7	7	6
TCGA-BR-4362	8	8	8	8
TCGA-D7-A6F0	8	7	8	7
TCGA-VQ-A94P	8	7	7	6
TCGA-D7-6526	8	6	8	6
TCGA-CD-A4MI	8	8	8	8
TCGA-BR-8592	8	7	8	6
TCGA-BR-4369	8	7	8	7
TCGA-BR-8297	9	8	8	7
TCGA-HU-A4G6	9	8	9	7
TCGA-BR-8690	9	9	9	9
TCGA-FP-A9TM	9	8	9	8
TCGA-HU-A4HB	9	8	9	8
TCGA-D7-A747	9	8	9	7
TCGA-BR-A4J7	9	8	9	8
TCGA-CD-8525	9	8	9	7
TCGA-D7-6520	9	8	9	8
TCGA-VQ-AA6I	9	8	9	8
TCGA-BR-8371	9	8	9	7
TCGA-VQ-AA6B	9	7	8	7
TCGA-HU-A4H6	9	8	9	7
TCGA-BR-6566	9	9	9	9
TCGA-RD-A8N1	9	9	9	9
TCGA-FP-A4BE	9	8	9	9
TCGA-CG-5716	9	8	9	8
TCGA-VQ-A91X	9	8	9	7
TCGA-VQ-A923	9	9	9	9
TCGA-BR-7196	9	8	8	8
TCGA-BR-6456	9	8	9	7
TCGA-CG-5723	9	9	9	9
TCGA-FP-7735	9	8	9	8
TCGA-CD-A4MH	9	8	9	7
TCGA-BR-8368	9	8	9	8
TCGA-HU-A4H4	9	9	9	9
TCGA-CG-5719	9	8	9	7
TCGA-BR-8296	9	8	9	8
TCGA-VQ-A8PC	9	8	8	7
TCGA-CD-A4MJ	9	7	8	7
TCGA-VQ-A91K	9	8	8	7
TCGA-IN-A6RJ	9	8	9	8
TCGA-D7-5577	9	8	9	8
TCGA-VQ-A91E	9	8	9	8
TCGA-BR-6803	9	8	9	8
TCGA-CD-8524	9	7	8	7
TCGA-BR-8679	9	8	8	7
TCGA-HU-A4GJ	9	9	9	9
TCGA-BR-6457	9	8	9	7
TCGA-HF-7131	9	8	8	8
TCGA-VQ-AA6K	9	8	9	8
TCGA-IN-7808	9	9	9	9
TCGA-CG-4442	9	8	9	8
TCGA-HU-A4GC	9	7	9	7
TCGA-SW-A7EB	9	8	9	8
TCGA-3M-AB47	9	8	9	8
TCGA-HU-A4G8	9	8	9	8
TCGA-CG-5726	9	8	9	7
TCGA-IN-7806	9	7	9	7
TCGA-VQ-A8PF	9	9	9	9
TCGA-BR-8289	9	7	8	6
TCGA-RD-A8MV	9	9	9	9
TCGA-BR-4255	9	8	8	7
TCGA-VQ-A8PJ	9	7	8	6
TCGA-R5-A7ZF	9	8	8	7
TCGA-D7-8574	9	8	8	8
TCGA-RD-A7BS	9	8	9	7
TCGA-HU-A4GD	9	7	8	6
TCGA-BR-7901	9	8	8	7
TCGA-VQ-A92D	9	7	8	7
TCGA-HU-8238	9	8	9	7
TCGA-VQ-A91Q	9	7	9	7
TCGA-CD-A486	9	7	9	7
TCGA-VQ-A8E2	9	8	9	8
TCGA-IN-A6RL	9	8	9	7
TCGA-HU-A4GH	9	8	9	7
TCGA-CG-5722	9	9	9	9
TCGA-BR-4371	9	7	8	7
TCGA-F1-6177	9	8	9	7
TCGA-BR-A4PD	9	8	9	7
TCGA-D7-A4Z0	9	8	8	7
TCGA-IN-A7NR	9	7	8	7
TCGA-IN-AB1V	9	7	8	6
TCGA-RD-A8N6	9	7	8	6
TCGA-BR-8369	9	9	9	9
TCGA-D7-A4YT	9	8	9	7
TCGA-BR-6707	9	9	9	8
TCGA-HU-A4GF	9	8	9	8
TCGA-BR-8484	9	8	9	8
TCGA-HU-A4G3	9	7	9	7
TCGA-D7-6817	9	7	8	7
TCGA-BR-4292	9	9	9	9
TCGA-VQ-AA64	9	7	8	7
TCGA-BR-4280	9	9	9	9
TCGA-BR-A4PE	9	7	8	6
TCGA-HU-A4H0	9	9	9	9
TCGA-D7-A6EY	9	9	8	9
TCGA-HU-A4GX	9	9	9	8
TCGA-BR-6455	9	8	8	8
TCGA-HU-A4GQ	9	8	8	8
TCGA-B7-A5TN	9	8	9	7
TCGA-BR-A44U	9	7	9	7
TCGA-HU-A4GT	9	9	9	9
TCGA-BR-8686	9	8	9	8
TCGA-BR-6802	9	9	9	9
TCGA-CG-5720	9	8	9	8
TCGA-BR-8286	9	8	9	7
TCGA-VQ-A8E7	9	7	8	6
TCGA-VQ-A8DT	9	8	8	8
TCGA-HU-A4G9	9	8	9	7
TCGA-VQ-A8PH	9	7	9	7
TCGA-BR-7722	9	8	9	7
TCGA-CG-4304	9	8	9	8
TCGA-CD-8532	9	8	9	8
TCGA-D7-6815	9	8	8	7
TCGA-BR-8365	9	8	8	7
TCGA-B7-A5TJ	9	7	9	7
TCGA-VQ-A8PK	9	7	8	7
TCGA-FP-8099	9	8	8	7
TCGA-BR-8372	9	9	9	9
TCGA-F1-A72C	9	7	8	7
TCGA-BR-8687	9	7	9	7
TCGA-CG-4437	9	8	8	8
TCGA-BR-8677	9	8	9	8
TCGA-RD-A7BW	9	7	9	7
TCGA-BR-8588	9	9	8	9
TCGA-HU-A4H5	9	7	8	7
TCGA-IN-A6RN	9	7	8	6
TCGA-VQ-AA6A	9	7	8	7
TCGA-HU-A4GU	9	8	9	7
TCGA-IN-8462	9	7	8	7
TCGA-VQ-A8PM	9	8	9	8
TCGA-FP-7916	9	8	9	8
TCGA-BR-7704	9	9	9	9
TCGA-D7-6822	9	8	8	7
TCGA-CD-5800	9	7	8	6
TCGA-BR-8381	9	9	9	9
TCGA-BR-6564	9	8	9	8
TCGA-BR-8487	9	8	9	8
TCGA-IN-8663	9	9	8	8
TCGA-CD-5799	9	7	8	6
TCGA-VQ-A94U	9	7	9	7
TCGA-HU-8244	9	7	8	6
TCGA-BR-8362	9	8	8	8
TCGA-3M-AB46	9	7	9	7
TCGA-D7-8573	9	7	8	7
TCGA-D7-A748	9	8	9	8
TCGA-VQ-A8PU	9	7	8	6
TCGA-D7-6527	9	7	8	7
TCGA-VQ-A91N	9	8	9	7
TCGA-VQ-AA6J	9	8	9	8
TCGA-BR-8382	9	8	9	8
TCGA-D7-5578	9	8	8	8
TCGA-FP-A8CX	9	8	9	7
TCGA-D7-A4YU	10	9	9	8
TCGA-D7-6528	10	9	9	8
TCGA-VQ-A91U	10	9	9	9
TCGA-HU-A4G2	10	8	9	8
TCGA-VQ-AA68	10	9	10	9
TCGA-VQ-A928	10	8	10	8
TCGA-VQ-A91V	10	8	9	7
TCGA-FP-8631	10	8	9	7
TCGA-BR-A4QM	10	10	10	10
TCGA-D7-A6EX	10	8	9	8
TCGA-CD-8527	10	8	9	7
TCGA-BR-A4J6	10	9	10	8
TCGA-BR-A4J8	10	9	10	9
TCGA-RD-A8N0	10	9	10	9
TCGA-VQ-A925	10	8	9	8
TCGA-CG-5734	10	9	10	9
TCGA-BR-A4CS	10	8	9	8
TCGA-IN-A6RO	10	9	10	9
TCGA-VQ-A8P8	10	9	9	8
TCGA-BR-7707	10	8	9	8
TCGA-BR-7717	10	9	10	8
TCGA-D7-A4YY	10	9	10	9
TCGA-CD-A48A	10	8	9	8
TCGA-HU-A4H8	10	10	10	9
TCGA-BR-A44T	10	9	10	9
TCGA-BR-A4QL	10	8	10	8
TCGA-BR-6454	10	9	10	9
TCGA-VQ-AA6F	10	8	9	8
TCGA-KB-A93H	10	8	9	7
TCGA-HU-A4GN	10	9	10	9
TCGA-CD-5801	10	9	10	9
TCGA-R5-A7ZR	10	8	9	8
TCGA-VQ-A8DU	10	9	10	9
TCGA-VQ-A927	10	8	9	8
TCGA-BR-7197	10	8	9	7
TCGA-IN-A6RR	10	8	9	8
TCGA-BR-A4QI	10	9	9	8
TCGA-VQ-A8P3	10	9	9	9
TCGA-CD-8534	10	8	9	8
TCGA-BR-8676	10	9	10	9
TCGA-BR-A4J1	10	9	10	9
TCGA-VQ-A8E3	10	10	9	9
TCGA-BR-6563	10	9	9	9
TCGA-IN-A6RI	10	8	9	7
TCGA-D7-8576	10	8	9	8
TCGA-BR-6453	10	9	10	9
TCGA-CD-8531	10	9	9	8
TCGA-CG-5732	10	9	10	9
TCGA-VQ-A8PX	10	9	10	8
TCGA-R5-A7ZI	10	10	10	10
TCGA-VQ-AA6G	10	9	9	8

## Sheet: sTable3
SRlncRNAs		UniCox results						SRlncRNAs for signature establishment
LINC01146		gene	HR	HR.95L	HR.95H	pvalue		Gene	Coef
AL121906.2		LINC00519	3.05195	1.51844	6.13419	0.0017324		LINC00519	0.254391
AL161772.1		LINC02126	3.06378	1.06864	8.78385	0.0372065		AC078860.2	0.245268
AP003498.2		AC078860.2	1.41459	1.06187	1.88446	0.0177775		AP000873.4	-0.523659
CAPN10-DT		AP000873.4	0.460145	0.237049	0.893208	0.0218085		AL136115.1	-0.197033
AP001363.1		AL136115.1	0.661141	0.457368	0.955702	0.0277384		AC011747.1	0.120837
AC090948.2		AC011747.1	1.29498	1.02964	1.62871	0.0271317		AC027682.6	0.0594818
FAM230C		AC103702.2	0.974111	0.951692	0.997058	0.0272441		AC116158.1	1.87879
AC092117.1		AC027682.6	1.54349	1.02379	2.327	0.0382468		RNF144A-AS1	0.0238449
AC087442.1		AC013652.1	1.50553	1.00462	2.25621	0.0474482		AL391152.1	0.813346
AL133353.1		AL121748.1	5.36488	2.20737	13.039	0.000209341		AC147067.2	0.172077
NEAT1		AC116158.1	2.8237	1.0216	7.80469	0.0453751		AL356215.1	0.0325386
LINC01521		PGM5P4-AS1	1.86944	1.06629	3.27754	0.0289593		AL353796.1	-0.187852
AP005131.2		RNF144A-AS1	2.51052	1.50897	4.17684	0.000394102		AC104695.4	0.18455
LINC02405		LINC02773	2.27294	1.22213	4.22724	0.00949723		AC087521.1	0.579292
AC011632.1		AC090204.1	1.0413	1.00013	1.08416	0.0492933		AC104809.2	-0.103513
AC020915.1		AL590226.1	2.06322	1.07081	3.97536	0.0304324		AC129507.1	0.825383
AL121894.2		AL356417.2	2.14954	1.4059	3.28654	0.000411477		AC010768.2	-0.138985
AL450344.2		AL391152.1	2.198	1.32189	3.65479	0.00240057		AC026412.3	-0.231356
SOCAR		AC147067.2	1.37639	1.07843	1.75668	0.0102711		LINC01094	0.0362253
LINC00519		RRN3P2	1.37054	1.03422	1.81624	0.0282221		MAPKAPK5-AS1	-0.0252615
AC023825.2		AL356215.1	1.11524	1.00514	1.23739	0.0397206		LINC00449	-0.120405
AL034550.1		AL844908.1	1.62422	1.02806	2.56608	0.0376563		ADAMTS9-AS1	0.508229
LINC02126		AP001189.3	1.18871	1.03428	1.3662	0.0149034		LINC01614	0.0282143
AC022034.1		LINC01140	2.89701	1.28593	6.52652	0.0102632
AC008764.2		AL353796.1	0.668799	0.460585	0.971138	0.034527
TMEM147-AS1		AC012409.3	3.11616	1.24217	7.81736	0.0154315
AC078860.2		AC104695.4	1.14723	1.03363	1.27332	0.00983479
AC010931.1		SENCR	1.56818	1.08165	2.27355	0.0175901
C1orf147		AC087521.1	2.58446	1.0947	6.10159	0.0302803
AL132989.1		AP001363.2	1.55124	1.00206	2.4014	0.0489309
AC015727.1		LINC02544	1.11064	1.02935	1.19835	0.00681301
AC010210.1		AC104809.2	0.649111	0.441116	0.955179	0.028334
AC246787.2		MAGI2-AS3	1.20749	1.02305	1.42517	0.0257816
AC133065.1		MIR548XHG	1.12841	1.00218	1.27055	0.0459382
AL161891.1		AL139393.3	1.12255	1.02596	1.22823	0.0117912
AC015795.1		AC090772.1	2.08854	1.16544	3.74278	0.0133479
AL117332.1		AC007541.1	1.94139	1.07426	3.50843	0.0280048
AC015982.2		MSC-AS1	1.42011	1.06611	1.89164	0.0165027
ITGB2-AS1		AL049838.1	1.39049	1.03312	1.87148	0.0296366
AC008957.2		AC005753.1	1.43929	1.05072	1.97156	0.0233215
FOXN3-AS1		AC129507.1	3.79036	1.80543	7.95758	0.000429518
BHLHE40-AS1		AC010768.2	0.660431	0.449063	0.971287	0.0350315
AC069277.1		AC026412.3	0.410572	0.180439	0.934214	0.0338219
AL451085.3		AC061975.6	1.25568	1.03189	1.52801	0.0230017
AC109460.2		CYP1B1-AS1	3.49543	1.11568	10.9512	0.0317271
DSCR8		AP001528.1	1.42429	1.10667	1.83306	0.0060087
AL606970.1		LINC01094	1.64397	1.26791	2.13155	0.000176027
AL731563.4		PVT1	0.897963	0.818616	0.985001	0.0226003
AC011933.2		AL139147.1	3.76294	1.49846	9.44951	0.00478945
AC008147.1		AC022031.2	1.21353	1.02092	1.44247	0.0281767
AC008764.8		AL033527.3	0.296023	0.109473	0.800469	0.0164639
AC008750.7		MAPKAPK5-AS1	0.907836	0.825633	0.998224	0.0458605
AC092666.1		NR2F1-AS1	1.33715	1.01066	1.76912	0.0419313
AL158837.1		AC090192.2	1.11713	1.01025	1.23532	0.0308782
LINC01579		AC093278.2	1.2326	1.01562	1.49594	0.0342747
AP000654.1		LINC00449	0.414232	0.203246	0.84424	0.0152641
PROSER2-AS1		AC074389.2	1.05318	1.00716	1.10129	0.0230181
AP000873.4		AC005165.1	1.18172	1.04553	1.33565	0.00752502
C1orf195		ADAMTS9-AS1	2.65808	1.22718	5.75743	0.0131714
AC027097.2		LINC02532	1.01805	1.00509	1.03117	0.00621812
AL136115.1		AC110995.1	2.05231	1.35386	3.11108	0.000705739
AL162377.1		LINC01705	1.0949	1.01101	1.18576	0.0258077
ENO1-AS1		AC037198.1	1.23725	1.05916	1.44529	0.00725646
AC092653.1		LINC02829	2.18931	1.08027	4.43696	0.0296912
LINC01480		LINC01614	1.11637	1.04555	1.19198	0.000995113
LINC01215		IL6R-AS1	2.70438	1.3339	5.48295	0.00579932
AC138811.1
AC027237.5
AL023653.1
PSMA3-AS1
AL031665.1
AC022211.3
AP002784.1
AC005740.4
AC011747.1
AC005332.6
MPRIP-AS1
LINC00539
AC103702.2
WAC-AS1
AC064836.1
BOLA3-AS1
AL356364.1
GABPB1-AS1
DPP9-AS1
LINC02335
AP000941.1
PCAT14
BNC2-AS1
AC022400.2
DHDDS-AS1
LINC02256
AC116366.2
AC090617.4
CADM3-AS1
AC010601.1
NR2F2-AS1
AC093495.1
CFLAR-AS1
ASH1L-AS1
AC092868.3
AFDN-DT
AC011476.2
AL139246.3
AC008808.2
AC020928.1
AC104564.5
AC107959.1
RBMS3-AS3
AC027682.6
AC138035.1
OXCT1-AS1
AC027607.1
AC009095.1
AL139041.1
FOXD3-AS1
CHN2-AS1
AC079360.1
AC079793.1
FZD10-AS1
MNX1-AS1
AC012640.4
AC079313.2
AC005086.2
AL121992.3
AL121583.1
AC073370.1
SNHG1
LINC02542
AL356489.2
CARD8-AS1
AC020978.7
AC004865.2
AC074117.1
ATP2A1-AS1
AC006206.2
AC004080.2
AC073517.1
AC018607.1
AC007216.2
U62317.4
AC112721.2
TBX2-AS1
AL662791.1
AC125616.1
AC121338.2
AC007496.1
MANEA-DT
LUCAT1
AL117382.2
HCG27
LINC01857
LINC02875
AC036108.2
AL034405.1
AC106771.1
HCG25
AC013652.1
AL121748.1
AL139035.1
AC090197.1
AC116158.1
AL513008.1
AC138207.1
DLGAP1-AS5
GHRLOS
LINC02195
AP003900.1
PGM5P4-AS1
AC016747.3
AC116914.2
AC011451.1
FOXD2-AS1
AC005041.3
LINC00242
ADAMTS9-AS2
RNF144A-AS1
SEPTIN9-DT
AC007952.9
AC090181.2
KCNQ1OT1
AC020908.3
AL133338.1
AC134407.1
AC130456.1
AF186192.1
AC130456.3
AC124312.3
AC092574.2
AL031275.1
AC007272.1
AL133243.1
AC020978.4
AC006504.1
LINC02106
AC060766.4
AP001381.1
LINC02614
AL049555.1
AL512656.2
TARID
AC104564.1
BVES-AS1
NFYC-AS1
AC009061.2
AC092436.3
AC120193.1
AC231981.1
AC005306.1
Z99289.1
ANK3-DT
CARD11-AS1
LINC02773
CU104787.1
LINC01719
AL158166.1
AC007001.1
AC013437.1
AC019069.1
AL161725.1
SNHG31
AC004847.1
AC008753.2
SEC62-AS1
AP001065.4
AC091153.3
AP000593.3
LINC02416
AP005899.1
LINC01136
AC009093.1
AC135012.3
AC025265.1
AC007684.2
AC007406.3
AC090204.1
AC092168.2
LINC00235
LINC00926
AC107926.1
AC092171.5
AC036108.3
AC010149.1
AC119403.1
MIR99AHG
AC138150.2
MIR100HG
AC027097.1
AC016027.3
AC246817.1
LINC02593
ZBTB46-AS1
AC007193.2
AC060766.7
AC025034.1
AL590226.1
LYPLAL1-DT
DCST1-AS1
AL365436.2
AC017074.1
LINC02328
AC116914.1
AC234772.2
LINC01572
ZNF582-AS1
SERTAD4-AS1
NUTM2B-AS1
AC132807.2
AC002398.2
AP001025.1
AL139042.1
AL035071.1
AL356417.2
AL391152.1
AC147067.2
AC015911.3
AP000442.1
AC105942.1
AC002091.1
AC090116.1
FENDRR
LRRK2-DT
AC107072.2
SNHG11
AL133230.2
AC007406.5
AC007686.3
PAN3-AS1
DLG3-AS1
AC092803.1
AC011477.1
AL513217.1
AC074131.1
RRN3P2
AC021739.4
AC016394.2
AC046143.1
AC127024.6
ZNF236-DT
AC134312.5
AC007601.1
AL512306.3
AP002498.1
AC018926.1
AC008759.3
AC114760.2
EHMT2-AS1
MIAT
AC124067.4
AC009950.1
LINC02663
IGF2BP2-AS1
AC115618.1
AL355388.1
UBAC2-AS1
G2E3-AS1
AC009093.2
STAG3L5P-PVRIG2P-PILRB
LINC01772
WAKMAR2
AC026369.2
AL117382.3
AC068987.3
AC010595.1
AP000879.2
AL356215.1
AC020978.3
LINC00628
AL162413.1
AP000763.3
AC036176.1
LMF1-AS1
AC007128.2
AC005072.1
SEMA3F-AS1
AC092145.1
AC124312.2
TMSB15B-AS1
AC119424.1
AL844908.1
DSCR4-IT1
AP001189.3
RNASEH1-AS1
AC006272.1
AC019183.1
LINC01140
AL353796.1
AC025031.3
AC011479.4
AC022819.1
AC008569.2
AC087477.2
AC012409.3
RASAL2-AS1
PSMB8-AS1
AC091868.2
AC005224.2
AC104695.4
AC110769.2
MBNL1-AS1
AC025254.1
AL139397.1
AC009812.4
AC093732.1
MIR194-2HG
HCG15
AC010327.5
AC009090.3
AP003071.4
LINC02427
CATIP-AS2
AP003498.1
AP000692.1
AC018755.4
LINC02525
AP000345.2
AP001107.1
AC008105.3
LINC00941
LINC02804
HAGLROS
AC079921.1
FTX
AC012063.1
AC011773.1
CCDC18-AS1
AP000851.2
AP000525.1
AL450998.3
KRT7-AS
FAM27E3
AC124798.1
AC114284.1
AC087741.1
PDCD4-AS1
GK-AS1
CEP250-AS1
AC011466.1
AL137856.1
AC069503.3
AL391839.1
PIK3IP1-AS1
LINC00092
AL121658.1
LINC01778
LINC00574
MIR1-1HG-AS1
LINC00861
AC022211.2
ZBTB20-AS1
AC107027.3
AC008972.2
MMP25-AS1
RAP2C-AS1
AL035404.2
AC084018.2
AC007546.1
AC016722.2
RAB30-DT
SENCR
AC012181.1
AL022328.4
AC123768.2
AC087521.1
AL359697.1
ARLNC1
AC090578.2
AC004067.1
RABGAP1L-IT1
PTOV1-AS1
AL137779.1
PRKAR1B-AS1
AP001107.3
LINC02377
LINC00865
AL049612.1
LBX2-AS1
RASSF1-AS1
AP002478.1
LINC01474
LINC01081
AC007991.2
DLEU2
AP001363.2
AC023355.2
MAFA-AS1
AP000894.4
AC023302.1
AC010275.1
Z95115.1
AP005262.1
FO393419.2
LINC02544
LINC02528
LINC00685
AC104809.2
MAGI2-AS3
AL109767.1
AC006033.2
AC084018.1
AC073046.1
KCNMB2-AS1
SMIM25
PANK2-AS1
AC117500.2
AC008147.2
AC009093.6
AP004609.5
NAALADL2-AS2
AC008738.2
MIR548XHG
AC073389.3
AC008760.1
AC026369.3
AC129507.3
MAFG-DT
AC008543.1
AL139393.3
AL357054.4
PART1
VPS9D1-AS1
HAND2-AS1
AC116351.1
MAP3K5-AS1
AC090948.3
AC008966.2
FRY-AS1
RBM5-AS1
LINC01018
AC009090.1
AC093799.1
AC104825.1
AC024075.1
AC132192.2
AC005332.1
AC012073.1
AL596223.1
AL136988.2
SNHG17
LINC01194
AC007879.3
AC131235.4
LINC02806
AL513122.2
AC004951.1
AL137060.3
TSC22D1-AS1
AC087588.2
SKAP1-AS1
AC007216.1
ZNF337-AS1
AC074135.1
LINC00887
AL365295.1
AC010168.2
AL132656.2
LINC02690
AC080162.1
THAP9-AS1
AP001781.1
ZNF667-AS1
LINC01943
HOXC13-AS
AC090772.1
AC092691.1
AC007541.1
AL645608.6
AL645504.1
MACC1-AS1
MSC-AS1
AL049838.1
AC010609.1
AC010761.1
MIR155HG
AC090044.1
AL356299.3
AL118505.1
LATS2-AS1
LINC02100
ZDHHC20-IT1
AC005753.1
RHPN1-AS1
AC027682.1
AC004540.2
AC138932.6
AC145098.1
MDS2
AC129507.1
AC008770.3
AL354892.2
PPP3CB-AS1
AC243829.4
LINC02611
AC016394.3
AL118506.1
AL662844.3
CARMN
AC025280.1
AC004988.1
LINC00622
AC010768.2
H19
BX470102.1
AC134349.1
AC022182.1
GLYCTK-AS1
AC107884.1
DBH-AS1
LINC02345
U73169.1
AC010883.1
C1RL-AS1
LINC02327
AL031673.1
AC007879.4
AP001107.5
AL592429.2
AC022400.5
AC116348.4
AL139220.2
AL135937.1
AC090152.1
AL590226.2
CAMTA1-IT1
LINC01833
DSCR4
AC108449.1
AC011455.1
AC002480.2
AL358472.3
AC233976.1
AL355075.2
AL021707.1
RAMP2-AS1
AL031717.1
AC016957.2
AC009102.2
EFCAB14-AS1
AC007991.4
LINC02575
AC005330.1
AC106820.5
AC009686.1
AL590006.1
AL671710.1
DNAJC3-DT
AC138207.5
AL162741.1
AC132192.1
AC002091.2
LINC02104
AC023510.1
AC007601.2
AC026412.3
AC025871.1
AC083862.1
AC016405.1
AC123912.4
AC243967.2
PSMD6-AS2
LINC01424
AC009065.6
AC106801.1
AL109741.1
LINC02185
AP005057.1
AC024267.4
AC061975.6
AL691482.4
HS1BP3-IT1
GLIDR
AL009178.2
AC012360.3
LINC01082
CYP1B1-AS1
TTC3-AS1
AL022238.2
AP001528.1
AC008537.2
AC105339.3
AL731563.3
PSORS1C3
AC035139.1
AC004494.1
MAL2-AS1
AC090948.1
AC129492.2
LINC01235
LINC02228
LINC01094
MYB-AS1
AC079834.2
LINC02520
AL157402.2
SNTG2-AS1
AL133415.1
PVT1
LINC00649
LINC00205
LINC00528
AL139147.1
TNRC6C-AS1
AC080038.2
SOS1-IT1
LINC00852
LINC01537
CD44-AS1
AL445426.1
SOX21-AS1
AC007216.3
AC008937.2
MIR3945HG
AL021707.8
HNF4A-AS1
AC116158.2
AL022067.1
MYOSLID
LINC02604
AC022031.2
AC011700.1
MIR497HG
AL133330.1
AL136115.2
AL662844.4
AC120049.1
AL033527.3
AC073130.2
AL355096.1
AC046168.2
AC092338.2
MAPKAPK5-AS1
LINC01891
AP002954.1
AP005131.4
AC006947.1
LINC01410
HCG21
CEP83-DT
ZEB1-AS1
AC091133.3
AL391069.2
AC012020.1
GAS1RR
AC100803.3
ZNF790-AS1
NR2F1-AS1
AC012313.5
AL731567.1
LINC01679
CASC20
AC108449.2
AC007598.1
AC012636.1
AP005131.6
AC084864.1
AC006064.1
TMPO-AS1
LINC00884
AL590096.1
LINC00653
AC090192.2
AL161719.1
AL355001.2
AC025165.1
AC093278.2
LINC00449
AC144652.1
AC074389.2
AC007823.1
AC106799.2
AC018529.2
AC111170.2
AL162586.1
LINC02526
LINC00702
AL139384.1
GASAL1
ADPGK-AS1
AL512306.2
KDM2B-DT
AC012313.3
AP001160.4
AL645608.4
LINC00243
AP001628.1
MALINC1
AC127502.2
AC008443.3
EML4-AS1
AC025580.2
AC090809.1
AP000487.1
TPT1-AS1
AC116025.2
AC018653.3
TPM1-AS
AC005165.1
AC004706.1
ENTPD1-AS1
CCDC84-DT
BARX1-DT
AL391244.1
AC005899.2
AL133467.1
AC005096.1
KDM4A-AS1
AF129075.2
AL691420.1
LINC00355
AL137058.2
AC007319.1
AC016542.1
SLC12A5-AS1
AC009022.1
AC244205.1
LINC02633
HCG20
AC096733.3
LINC02476
AC020891.1
DLGAP4-AS1
AC073534.2
TSPOAP1-AS1
AC010478.1
AC068888.2
AC022540.1
LINC00954
SPATA3-AS1
AC084876.1
AC100778.3
AL133346.1
LINC01588
AL158163.1
AC044802.2
AC104971.3
RASA2-IT1
AC067945.2
AP4B1-AS1
AL590609.2
ADAMTS9-AS1
AC009812.3
HLA-DQB1-AS1
SEMA6A-AS1
AC069257.2
AL049869.3
AL157871.2
SNHG12
AC112907.3
LINC02550
BX649601.1
AC002044.1
AL158166.2
EMSLR
C1orf220
AC005920.2
AL136531.1
AC002128.2
AC133644.1
LINC02532
Z83844.2
Z84723.1
AC093772.1
AC010226.1
AC112484.3
PLS1-AS1
AL512652.1
AC245060.6
AL021578.1
AC010536.1
KIF1C-AS1
AC020916.1
FAM13A-AS1
AL590729.1
LINC01126
MMP2-AS1
LINC02484
AL117329.1
SCAT8
AL118511.1
MCCC1-AS1
AC020913.1
AC110995.1
AC093752.3
AC022211.4
ZKSCAN7-AS1
AC053503.3
FAM222A-AS1
AC104984.3
AC090912.2
LINC01798
EIF2AK3-DT
LINC01705
LINC01484
AP001527.2
AP001372.2
AC011899.3
HHIP-AS1
AC080129.2
AC055822.1
AC091493.1
DDN-AS1
AC105935.1
ANKRD44-IT1
DSG2-AS1
AL138724.2
AC069281.2
AC037198.1
RHOA-IT1
AC048344.4
AL132642.1
AC022400.6
ADORA2A-AS1
AC073389.1
AC016949.1
PGM5-AS1
AC023389.2
ETV7-AS1
LRP1-AS
AL021807.1
AL445250.1
LINC02829
LINC01589
LINC01550
LINC00427
LINC01614
LINC02570
AC093582.1
CTBP1-AS
AL137186.2
AC009120.3
AC067750.1
AL513190.1
AL009179.1
AL596247.1
AL513185.2
HEXD-IT1
AC018926.2
AP005329.1
AL022238.3
AC130456.4
AC020913.3
LINC-PINT
ERICD
AF001548.1
LINC01419
AF279873.3
PSLNR
LINC01767
AP002449.1
A2M-AS1
IL6R-AS1
AC023590.1
AC073842.2
LLPH-DT
AC245060.2
AL050341.2
PIK3CD-AS1
AC010186.3
AC131934.1
AC011899.2
AC073957.3
AP003071.3
NORAD
AC005391.1
RAD51-AS1
AC006059.1
Z97055.2
AC084824.4
